# Supplementary material for: Dynamics of the Bloch point in an asymmetric permalloy disk
Source: Nat Commun. 2019 Feb 5;10:593. doi: 10.1038/s41467-019-08327-6 (PMC6363748; doi:10.1038/s41467-019-08327-6)
Supplement: Supplementary file 6 — Source Data [file 41467_2019_8327_MOESM6_ESM.xlsx]

## Sheet: Raw data for Fig.4c (singleBP)
	Raw data for Fig.4c (singleBP)	The experimental error bars are taken at one standard deviation.
	Time (ns)	0	0.5	1	1.5	2	2.5	3	3.5	4	4.5	5	5.5	6	6.5	7	7.5	8	8.5	9	9.5
	Displacement (Pixel)	0	0	1.57869	0	0.60907	0	0	0.80657	0	0	0	0	0.85433	0	0	0	0	0	0	0
		0	0	2.21743	0.60369	1.07366	0	0	0.55743	0	1.77911	0	0	0.92266	1.10431	0.99099	0	0	0.93181	0.56087	0
		0	0.21579	0.21579	0.32301	2.28387	0.21579	0.21579	0.20583	0.19587	1.06318	0.83668	1.96405	0.02779	0.08541	0.13611	0.12615	0.32229	0.35536	0.14	1.16174
		0	2.71537	0	0	0	0	0	2.84e-14	0	0.02849	0	0.95145	1.40753	0.94566	0	1.68732	0	0	0	0.25759
		0	2.20272	0	0	2.73286	2.60038	2.98562	0	0	0.72906	0	0.13288	2.84e-14	2.84e-14	0	1.25568	0	0	0	0.43178
		0	1.54077	2.29804	2.15052	2.19441	0	1.99346	0	0	2.84e-14	0	0.75375	2.84e-14	2.84e-14	0	0.6491	0	0	0	0.94312
		0	0.67161	2.05808	0.678	0	1.4934	1.21545	0	0	0	0	1.5228	0	2.84e-14	2.84e-14	0.12331	0	0	0	0
		0	0	2.78162	0.60301	0	0.54711	0.68321	0	0	0.86702	0	1.70135	0	0	0	0.94106	1.19153	0	0	0
		0	0	0	0	0	0	0.34788	0	0	0.38437	1.66606	1.57118	0	0	0	0	1.16775	0.04019	0	0
		0	0	2.48407	0	0	0	0.21927	0	0.6749	0.49588	0.47262	2.84e-14	2.84e-14	0	0	0	0.91839	0.42314	0	0
		0	2.03882	0.19527	2.03882	2.03882	2.03882	2.03882	1.94472	2.55292	2.33761	2.54229	1.56832	1.47422	1.38012	1.28602	1.19193	0.54476	0.56143	0.90963	0.81553
		0	0.70245	0.85221	0.70245	1.97306	0.70245	0.70245	1.07165	1.5537	1.51432	2.08493	0.54035	0.50793	0.47551	0.44308	0.41066	0.02631	0.18886	0.3134	0.28098
		0	0.09862	1.54911	0.09862	0.09862	0.09862	0.09862	2.16077	1.14086	1.22096	2.33215	0.07586	0.07131	0.06676	0.06221	0.05766	0.32495	0.68169	0.044	0.34066
		0	1.26883	0.32806	0.14718	0.14718	0.14718	0.14718	0.14039	1.5301	1.739	0.12001	0.11322	0.48324	0.09963	0.09284	0.08605	0.04988	0.68764	0.71985	0.13736
		0	2.76954	1.13934	3.95239	1.39075	2.44572	1.39075	2.02059	0.37116	0.54038	1.134	1.06981	2.03996	0.94143	2.14726	0.81306	0.34151	1.4711	0.17607	0.13653
		0	2.58593	1.03276	3.17209	1.08431	1.39136	1.08431	1.31103	0.98422	0.94411	0.88413	3.04151	0.78404	0.734	1.52599	1.04034	0.26918	0.53382	0.52149	0.26162
		0	2.68333	0.5919	3.06548	3.15328	0.96705	2.33942	1.12539	1.50973	1.17985	1.07704	2.61809	2.75779	0.56285	1.18468	0.73292	0.42461	0.65029	0.58932	0.37317
		0	1.62563	0.93047	2.41465	2.37751	0.25545	1.64333	1.42993	1.11095	1.26188	0.84633	1.64993	1.72915	1.04895	0.26828	0.47322	0.39848	0.51099	0.46308	0.67542
		0	0.879	1.03395	1.65205	2.02708	1.87618	0.87923	0.68521	0.17905	0.8757	2.29489	0.95473	0.84818	1.27256	0.51233	0.01889	0.30945	0.36561	0.86995	0.57
		0	0.23246	0.10209	0.77763	1.46606	1.71774	0.05089	0.05123	0.51214	0.60306	1.4519	0.17631	0.02039	1.27513	1.15696	0.54837	0.35056	1.0216	0.43345	0.26045
		0	0.12087	0.08702	0.0628	0.64454	2.5731	1.05969	0.7935	1.32138	2.05483	0.06063	0.68899	1.03435	1.56739	1.84676	1.34122	0.62506	0.30985	0.52612	0.51056
		0	0.89327	0.92189	0.26776	0.27075	2.60132	1.27026	0.33354	1.61161	2.19211	0.14424	0.82857	1.75523	1.73101	2.04509	1.49952	0.53662	0.10369	0.44488	0.29182
		0	1.47464	1.25704	0.19421	0.21715	2.3425	0.70086	0.61534	1.58937	0.37913	0.5846	0.72808	1.93369	1.38228	0.01855	0.01719	0.65743	0.12564	0.47901	0.22842
		0	1.86518	1.05439	0.16535	0.00044	2.00887	0.29617	0.98389	1.34024	0.40229	1.07642	0.74311	2.03157	1.38295	1.7498	0.01039	0.83679	0.11408	0.63209	0.00711
		0	1.50563	0.88639	0.07585	0.27885	1.46895	0.08218	1.57706	0.000999	0.64669	1.17498	0.51949	2.09889	1.08208	1.67518	0.000643	0.91311	0.01335	0.62369	0.87551
		0	1.36779	1.59277	0.02114	0.37515	0.83957	0.34685	0.88956	0.24373	0.76876	0.7694	0.08971	0.19416	0.93781	1.36457	1.53346	0.66067	0.16674	0.47543	1.03378
		0	1.17923	2.25188	0.08124	0.50628	0.51888	0.49589	0.94838	1.46556	0.91511	0.76564	0.26368	1.82696	0.77573	1.05117	0.98852	0.43371	0.2162	0.17393	0.99871
		0	1.12021	2.42818	0.23111	0.24844	0.19894	0.05678	0.79643	1.25411	0.89001	0.41805	0.37133	1.66093	0.48236	0.56018	0.5885	0.1889	0.30531	0.33771	0.75887
		0	0.42716	1.71332	0.06836	0.04492	0.26122	0.07542	1.32171	0.2842	1.22944	0.69973	0.06597	0.05695	0.45448	0.80087	0.74505	0.3019	0.03878	1.08805	0.33919
		0	0.22557	1.46101	1.11656	0.06082	0.32677	0.20978	1.30624	0.47603	1.32187	0.97461	0.21342	0	0	0.93497	0.68329	0.31153	1.13181	1.11177	1.1343
		0	0.21393	1.28209	1.82406	0.23593	0.46527	0.15129	1.03286	1.13087	1.44405	0.98557	0.32298	1.68602	0.29979	0.81842	0.55108	0.29748	1.24852	0.8829	0.96066
		0	0.08696	1.10465	2.18532	0.50409	0.28203	0.38843	0.48185	0.92826	1.2566	1.00363	0.16135	0.5318	0.2915	0.63677	0.37833	0.14011	1.17325	0.19511	0.80074
		0	0.91301	0.38313	1.01927	0.56583	0.83614	0.57282	1.32224	1.70205	1.92308	1.99491	0.82875	0.37778	0.60731	1.35164	0.88193	0.28245	0.34701	0.35837	0.51617
		0	0.92108	0.87612	0.66436	0.66524	1.16516	0.75704	1.27675	1.74123	1.7944	2.03513	0.89792	0.34229	1.01266	1.34913	0.81791	0.3358	0.03525	0.71442	1.29856
		0	0.93221	1.05003	0.36453	0.906	1.3419	0.60882	0.76653	1.67763	1.73387	1.77377	0.71054	0.36458	1.02288	1.20011	0.76276	0.22527	0.13163	0.59937	0.8212
		0	1.30358	1.43346	0.12665	1.81927	1.67141	0.51456	0.90725	1.96802	1.77868	1.79601	1.03223	1.02678	1.30299	1.31645	0.93703	0.50732	0.18219	0.73489	0.60848
		0	1.24592	1.07654	0.50124	1.35308	1.24171	0.51913	0.42956	1.27511	1.36418	1.18627	0.74166	0.93575	1.23125	0.73855	0.78946	0.43209	0.01851	0.18985	0.40227
		0	1.06483	0.76371	0.2302	0.68252	1.18748	0.70537	0.36773	1.35868	1.44618	1.33924	1.04035	0.96121	1.42635	1.15707	0.91054	0.65067	0.09682	0.80192	0.14458
		0	1.02383	1.85055	0.02373	0.57707	1.05818	0.59532	0.22415	1.43807	1.41518	1.33409	1.05773	0.93737	1.297	0.98756	0.95968	0.77726	0.04434	0.68755	0.03624
		0	0.75459	2.00985	0.3506	0.00621	0.94971	0.09145	0.03825	1.38688	1.19841	1.25371	0.94749	0.90482	1.27077	0.79706	0.94683	0.81327	0.02674	0.68551	0.10018
		0	0.42184	0.38921	0.60347	0.17252	0.98269	0.39146	0.1327	1.90534	1.24557	1.31826	1.1548	0.58554	1.41179	1.11556	0.85946	0.88639	0.1749	0.7926	0.26607
		0	0.00429	0.7967	0.83875	0.32349	1.01087	0.62795	0.2257	1.65951	1.11162	1.32415	0.17476	0.43011	1.58765	0.79325	0.95173	0.93076	0.15707	0.87874	0.26111
		0	6.07e-05	1.23718	0.74242	0.48869	0.86068	0.76786	0.38864	1.2798	0.91918	1.47351	0.36197	0.58585	1.64824	0.64385	1.01408	0.94135	0.17245	0.91519	0.1626
		0	0.76935	1.15434	0.977	0.93745	0.30233	1.01545	0.59655	0.87967	0.7481	1.3089	0.0091	0.19642	1.42663	0.7564	0.9165	0.66194	0.17093	0.406	0.31589
		0	0.91002	1.01075	1.12215	0.9612	0.05676	1.17191	0.86202	0.43904	0.56313	1.07695	0.40979	0.206	1.09661	0.73388	0.80956	0.23307	0.16066	0.69185	0.48967
		0	1.22897	0.94834	1.13792	1.0805	0.03185	1.04335	0.77348	0.23212	0.49191	0.96882	0.33996	0.39499	0.937	0.68251	0.7531	0.19085	0.14105	0.90309	0.52978
		0	1.07823	0.51774	3.27411	1.21095	0.0541	0.48192	0.67131	0.16584	1.99529	0.76337	1.46549	0.48203	0.74741	0.67351	0.4794	0.11403	0.02278	0.87459	0.51215
		0	0.29212	0.8962	2.06371	1.07772	0.28312	0.77655	0.53948	0.4177	2.77459	1.3321	0.08376	0.41331	0.60573	0.76874	0.32708	0.05943	0.08524	0.77922	0.59082
		0	0.40017	0.5314	2.30017	0.70836	3.25017	0.40017	0.01216	2.63007	2.79544	2.65014	0.38596	0.10151	0.62904	1.15088	0.40147	0.18374	0.06784	0.64332	0.84029
		0	1.83322	0	2.66883	1.01647	0.44276	1.83354	2.3864	2.14699	0.88704	0.27708	1.36001	2.09584	2.84e-14	0.21458	1.18614	1.15012	1.36574	0.59292	0.10758
		0	2.42911	0	2.36978	2.69407	0.54375	0.87379	0	2.62558	2.2044	1.55339	1.43782	0	0	0.29789	1.63652	1.23065	0	0.70032	0.96975
		0	0	0	2.51775	0	1.70677	1.8376	0	0	0	0	0	2.84e-14	2.84e-14	0.64118	0	0	0.75227	0.7937	0
		0	0.42093	0.37185	0.55986	2.2821	1.88789	4.59903	4.0759	2.07144	1.96611	1.86079	1.75546	1.65013	0.03639	1.43948	2.77078	1.22882	1.12349	1.01817	1.37519
		0	0.40763	0.4638	0.55553	0.5922	0.23791	3.727	4.37032	0.60251	1.09439	0.46427	1.71238	0.37631	0.0612	0.14712	0.5251	0.15726	0.49855	0.76928	0.16225
		0	0.29363	0.07464	0.5035	0.47569	0.25452	0.49223	1.08014	0.21195	0.65226	0.07829	1.31819	0.94853	0.05358	0.0958	0.38721	0.19205	0.16564	0.69241	0.16659
		0	0.09415	0.27776	0.74221	0.40598	0.27704	1.10312	0.28876	0.04822	0.47821	0.19293	1.96678	0.39544	0.11495	0.09021	0.5678	0.22149	0.04924	0.35899	0.15143
		0	0.12373	0.67536	0.64814	0.38206	0.30709	0.24772	0.14012	0.56187	0.49992	0.33355	0.47998	0.39657	0.16895	0.1668	0.42014	0.16873	0.06913	0.19782	0.17467
		0	0.75893	1.21407	0.71851	0.65265	0.21713	0.39389	0.00757	0.51396	0.48881	0.35947	0.09608	0.16024	0.20854	0.26004	0.30908	0.17317	0.02127	0.09373	0.20281
		0	0.65977	1.03875	0.35258	0.52322	0.21612	0.69555	0.25668	0.48156	1.0383	0.05398	0.01769	0.09576	0.24612	0.28754	0.28075	0.18186	0.04052	0.18444	0.17506
		0	0.04739	0.62174	0.25065	0.03041	0.53768	0.0691	0.20442	0.89825	0.75088	0.42475	0.37883	0.08281	0.61849	0.60016	0.00656	0.02789	0.31629	0.36236	0.35818
		0	0.43012	1.05582	0.66179	0.48972	0.16572	0.60963	0.16378	0.57224	0.28296	0.16755	0.09481	0.07817	0.4889	0.41221	0.17854	0.20636	0.18428	0.20764	0.2129
		0	0.33651	1.06092	0.61182	0.51806	0.21234	0.85051	0.15629	0.59672	0.75364	0.23918	0.20098	0.15412	0.5903	0.53348	0.07263	0.19105	0.27633	0.31483	0.25515
		0	0.15354	0.99705	0.38504	0.5927	0.26333	0.66537	0.23539	0.72443	1.0058	0.34112	0.41188	0.41853	0.79498	0.78895	0.12485	0.00122	0.40804	0.47917	0.40415
		0	0.11299	1.00903	0.13659	0.46698	0.2634	0.40818	0.46709	0.89837	1.23217	0.52257	0.59308	0.62827	0.90922	1.12064	0.17403	0.04251	0.64562	0.65174	0.55194
		0	0.3493	0.54671	0.2105	0.16056	0.32437	0.02992	0.7875	1.22318	1.52019	0.88521	0.80143	0.87925	1.21922	1.25025	0.47396	0.20194	0.8211	0.79119	0.67727
		0	0.38196	0.36863	0.30954	0.10955	0.16563	0.2779	0.89938	1.42596	1.61991	1.08471	0.80843	0.95362	1.37167	1.36068	1.0444	0.37753	0.91587	0.96988	0.68629
		0	0.70978	1.22434	0.54344	0.60233	0.97911	0.5957	0.02259	0.65921	0.84933	0.37712	0.01216	0.25815	0.78498	0.87745	0.64039	0.05279	0.50052	0.65805	0.29372
		0	0.8274	1.29276	0.52347	0.53223	1.37106	0.76143	0.13253	0.61061	0.68129	0.41016	0.17194	0.12401	0.67241	0.88956	0.65396	0.13286	0.45127	0.6502	0.20714
		0	1.25866	1.55001	0.92781	0.67083	2.08132	1.29308	0.5199	0.35013	0.32906	0.36401	0.49082	0.00182	0.38836	0.6804	0.28031	0.01167	0.25908	0.4635	0.01573
		0	1.85314	1.99585	1.54883	1.06838	3.02271	2.25076	1.10009	0.1767	0.17331	0.06271	0.93808	0.70834	0.0313	0.22449	0.1615	0.26913	0.07898	0.08253	0.29179
		0	0.49752	1.39229	0.87529	0.44288	2.60433	2.17622	0.5912	0.18733	0.32534	0.39021	0.47871	0.39013	0.32552	0.42872	0.11046	0.03432	0.11893	0.17869	0.10282
		0	0.16465	0.22281	0.93814	1.25237	0.7378	0.81104	1.01498	1.54896	2.36832	1.82489	0.87488	1.03564	1.45993	1.38058	1.19634	0.91481	0.91439	0.82044	0.62
		0	0.96802	0.30408	0.28296	0.76983	0.79668	1.4935	0.23505	0.79009	1.99208	1.22116	0.37513	0.55528	1.18123	0.87099	0.17165	0.38244	0.58468	0.41983	0.40994
		0	1.15121	0.04024	0.11633	1.22905	0.65078	1.4257	0.07652	0.63851	2.00448	1.04694	0.26575	0.59256	1.43468	0.69101	0.79301	0.21294	0.52427	0.28331	0.47628
		0	1.28782	0.22241	0.46346	1.08621	1.03911	1.61528	0.39957	0.22898	1.56298	0.40287	0.00653	0.45127	1.21166	0.26321	0.52504	0.03281	0.27739	0.03737	0.40546
		0	0.89421	0.20071	0.30061	0.98415	0.68453	0.75812	0.4827	0.10098	1.35006	0.09013	0.10587	0.66146	1.1216	0.26586	0.5406	0.00546	0.22971	0.09918	0.42567
		0	0.14001	0.60976	0.22195	1.24189	0.44005	0.71897	0.08941	0.4801	1.63234	0.39529	0.62997	1.17393	1.47969	0.45569	0.83454	0	0.48343	0.15887	0.56073
		0	1.1217	0.53407	0.11331	0.78257	0.69735	1.11422	0.23417	0.63462	1.11369	0.33414	0.51495	0.99376	1.45301	0.3036	0.76105	0.20953	0.48337	0.27592	0.38966
		0	1.22543	0.37922	0.15336	0.29538	0.70316	1.19497	0.27339	0.91151	0.8435	0.24237	0.45717	0.97797	1.29892	0.06401	0.8266	0.10375	0.4502	0.63869	0.28194
		0	0.70823	0.12115	0.68755	0.12129	0.65048	1.28404	0.20766	1.16802	0.59796	0.01961	0.23869	0.89528	1.00505	0.00679	1.06366	0.40665	0.18205	1.00214	0.20998
		0	0.2302	0.42726	0.71021	0.61068	0.44233	1.31649	0.05591	1.37915	0.40428	0.18221	0.08854	0.79582	0.70448	0.01806	1.28387	0.85803	0.03679	1.1442	0.12983
		0	1.32988	1.85639	1.82875	2.39023	1.22927	0.26724	1.34841	0.26591	0.74495	1.18478	1.19711	0.19287	0.03718	0.8036	0.82156	1.95889	0.77334	0.55933	0.20327
		0	1.49293	0.09175	0.01759	0.57178	0.30022	1.04323	0.3555	1.92637	0.98459	0.73634	0.03914	1.07073	1.96701	0.47948	0.21788	0.4447	0.12568	1.46304	0.49464
		0	0.01899	0.13712	0.01899	0.2637	0.33283	0.01899	1.05128	1.74577	0.67882	0.8566	0.71798	0.7112	1.75521	0.48199	0.0111	0.23535	0.24309	1.05064	0.22089
		0	1.61278	1.34837	0	0	0.73456	0	1.23877	1.99182	0.95981	1.14142	0	0.45322	1.37946	0.51545	0	1.52953	0.73099	0.88931	0.10758
		0	1.38935	1.4037	0.66766	1.23556	1.14024	0	1.41082	2.17761	0.83831	1.32862	0	0.31528	0.91686	0.57751	0	0	0.9551	0.80358	0.09318
		0	0.66584	0.61976	0.11599	0.82375	1.45558	0.62405	0	1.9596	0.78431	1.24571	0	0.50153	0.44012	0	1.51532	0	0	0.85391	0.23052
		0	0.53052	0.86881	0.67012	0.24875	0.86318	0.7582	0.32936	2.00186	0.88805	0.93531	0	0.98181	0.09899	0	1.33087	0	0.88652	0.60709	0.32672
		0	3.95941	1.91642	3.72976	2.75772	2.62167	3.29214	2.18825	1.06491	1.27101	1.36747	2.01667	0.6567	2.43477	0.86241	0.54245	0.10176	0.62746	0.77737	0.62951
		0	0.54544	0.62969	0.51389	0	0	0.33765	0.39095	0.6366	1.00922	0	0	1.10827	1.04145	0.67334	1.48165	1.00253	0.40536	0.20902	0.18241
		0	0.92861	0.21122	1.00352	1.34652	0.04249	1.30045	0.36531	0.23359	0.01574	0.81826	0.51052	0.03249	0.67931	0.14754	0.17845	0.19795	0.37326	0.42568	0.44799
		0	0.50233	0.07369	0.50233	0.73096	0.43114	1.28489	0.42191	0.45597	0.35588	0.4096	0.57798	0.02672	0.34004	0.11989	0.1687	0.05001	0.32745	0.7178	0.43901
		0	2.4421	0.11579	0	0.36584	0.10278	0.65684	0.94842	0	0.66001	1.18898	0	0.02535	0	0.00436	0.1704	0.16165	0.34867	0.0628	0.18859
		0	2.3537	0.26071	3.16727	0.6233	0.47924	0.32994	1.26606	1.3193	0.87255	1.10916	0.24941	0.27456	0.59359	0.35724	0.08258	0.11027	0.07647	0.25722	0.68099
		0	0.24576	1.0757	2.21123	0.93487	0.48934	0.2568	0.56887	0.95465	0.84709	0.83315	0.22941	0.06872	0.72817	0.11763	0.04284	0.04861	0.07621	0.31537	0.99466
		0	1.7141	1.7141	1.4861	1.76268	0.95254	0.5579	0.78262	0.88575	1.21111	0.66982	0.03911	0.13694	1.16032	0.00336	0.29359	0.23122	0.44397	0.38908	1.05002
		0	2.48171	0.96323	0.71723	2.48171	1.11444	2.48171	1.20017	0.77998	1.34433	0.38319	0.04493	1.79446	1.67992	0.20159	0.61358	0.4755	0.36265	0.56067	1.09092
		0	0	1.58041	0	0.20725	1.81291	0.60098	1.50479	2.39588	1.62016	0	0	1.52197	0	0	0.95441	0.99297	0.82215	0.33367	0.19419

## Sheet: Raw data for Fig.4c (non-BP)
	Raw data for Fig.4c (non-BP)	The experimental error bars are taken at one standard deviation.
	Time (ns)	0	0.5	1	1.5	2	2.5	3	3.5	4	4.5	5	5.5	6	6.5	7	7.5	8	8.5	9	9.5
	Displacement (Pixel)	0	0.09898	0	0	2.43254	4.11265	2.03536	0	0	0	0	0	0	0	0	0	0	1.11746	0	0
		0	0	0	0	2.87719	3.27483	2.80045	0	0	0	0	0	1.22546	0	0	2.06738	0	2.13591	0	0
		0	0	1.04117	0	0	2.76689	2.63719	0	0	0	0	0	2.17755	0	0	0	0	2.76759	0	0
		0	0.07296	1.01726	1.91285	1.91285	1.91285	1.91285	2.22621	1.91285	4.09751	2.53283	0.55699	1.66659	1.91285	1.91285	1.91285	1.91285	1.53176	1.91285	1.91285
		0	1.48363	2.06652	0	3.95854	0	0	0.6748	0	1.06661	0.45072	0	0	0	0	0	0	0	0	0
		0	2.14779	3.08276	0	0.96301	0	0	0	0	0	0.88686	0	0	0	0	0	0	0	0	0
		0	2.06204	3.81929	0	0	0	0	2.61378	0	0	0	0	0	0	1.82619	0	0	0	0	0
		0	1.14031	3.76496	2.09829	0	0	0	0	0	0	2.34027	0	0	0	2.87224	1.5664	0	0	0	0
		0	0.27989	0	3.89324	0	0	0	0	0	0	3.11338	0	0	0	3.84996	1.93848	0	0	0	0
		0	0.12826	0	2.51804	0.40261	0	0	4.49892	0	0	0	0	0	0	4.87084	2.25694	1.05192	0	0	0
		0	0	0	1.22867	0.75632	0	0	3.03077	0	0	0	0	0	0	4.58677	2.64613	0	0	0	4.05723
		0	1.69839	2.21254	2.63412	2.44559	1.68304	1.2639	0.34182	1.2639	3.94001	1.2639	1.2639	1.2639	1.2639	1.2639	1.2639	1.2639	1.2639	1.2639	2.37234
		0	1.71779	1.65401	2.34623	2.21427	0.86996	4.22049	0.10968	0.55474	0.34369	3.87504	0.55474	0.55474	0.55474	0.55474	0.55474	1.57113	0.55474	0.55474	2.66015
		0	1.2762	0.6623	1.6445	1.44366	0.13387	5.10333	0.02906	0.68978	0.93764	1.62386	0.6623	0.6623	0.6623	0.6623	0.6623	3.90748	0.6623	0.6623	2.92328
		0	2.7321	0.93467	2.79493	0	1.84809	0	1.8777	3.11976	0.4099	1.85487	0	0	0	1.10991	0	3.9433	0	3.12981	0.96384
		0	3.63997	1.34134	0	0	2.38126	0	0	0	1.19549	2.13867	0	0	0	0.45887	0	0	0	0	0
		0	3.56857	1.69844	3.56857	3.56857	0.77726	3.56857	3.56857	3.56857	3.56857	0.73193	3.56857	3.56857	3.56857	5.38057	3.56857	3.56857	3.56857	5.85793	3.56857
		0	0.84301	5.5998	0.84301	0.53491	4.35318	0.84301	0.32317	0.40918	2.86926	4.24774	0.84301	0.84301	0.84301	0.57471	0.84301	0.84301	0.84301	0.46284	0.84301
		0	0.19122	0.19122	0.19122	2.1537	4.03015	0.71556	0.02935	0.27635	3.15918	0.19122	0.19122	0.19122	0.19122	0.46658	0.19122	0.19122	0.19122	0.85926	0.19122
		0	1.00754	1.00754	5.15575	1.23383	0.67214	0.80204	0.11633	0.22268	3.31793	1.00754	1.00754	1.00754	1.00754	0.64693	1.00754	0.67703	1.00754	1.26728	1.57431
		0	2.47	1.59093	4.35563	1.59093	1.81558	0.78534	0.05838	0.04637	3.30797	1.59093	1.59093	1.59093	1.59093	1.06872	1.59093	2.12321	1.59093	1.2559	1.86395
		0	3.68155	1.88877	3.38613	1.88877	1.88877	0.82613	0.11413	0.37675	3.28348	1.88877	1.88877	1.88877	1.88877	1.22296	2.0062	1.88877	1.88877	0.99026	1.32772
		0	3.22557	1.08121	2.08621	5.31825	1.86731	0.92524	0.34798	1.86731	3.34941	1.86731	1.86731	1.86731	1.86731	1.39896	1.67943	1.86731	1.86731	0.61473	0.66998
		0	2.29121	0.81867	0.05095	3.65861	4.4301	1.18223	0.77801	1.439	3.11139	6.158	1.439	0.90687	1.439	1.52295	1.16256	0.06512	5.48034	0.23609	0.76184
		0	0.38955	0.25302	2.73345	2.34634	2.4891	1.75833	1.46958	0.16256	2.19785	4.80841	0.64605	0.36794	0.21998	0.92926	5.46349	0.27583	3.7602	0.40908	0.64605
		0	0.71174	0.52237	1.33148	2.41572	2.40805	0.80664	0.61549	1.99853	2.52593	4.87607	3.78635	0.11167	1.00163	0.9838	1.65238	1.52599	3.95551	0.24042	1.33148
		0	3.45258	3.60744	4.13756	4.31186	4.69792	2.40488	3.12298	4.2546	4.99707	7.12937	6.29598	2.37484	4.29526	3.74109	4.554	4.14437	5.77459	2.95383	4.13756
		0	0.05519	0.12979	0.75651	0.47301	0.77483	0.68342	1.75713	0.37624	1.12461	3.2321	2.30813	1.50506	1.23224	0.16209	0.94102	0.18704	1.43279	0.54361	0.5115
		0	0.49023	0.56578	0.16236	0.22802	0.2712	2.77092	2.83768	0.78273	0.27602	0.3226	1.27115	2.25403	0.84617	1.14941	0.17257	0.73984	0.20662	1.99258	0.13719
		0	0.39016	0.2243	0.04121	0.13701	0.16404	3.7392	2.62455	0.80591	0.69498	1.79505	1.60251	1.52892	1.34993	1.02617	0.45748	0.50767	0.01764	1.9799	0.01535
		0	1.55792	1.12848	0.91116	0.86486	0.99296	2.4308	1.34266	0.16744	2.18178	2.84155	2.85955	0.16963	2.26724	0.11981	1.52207	0.46141	1.17964	0.99337	0.70324
		0	1.30321	0.95135	0.67138	1.302	1.04822	0.87179	1.77241	0.03076	2.60682	2.956	2.84462	0.48504	0.88519	1.39192	1.22789	0.54959	2.00539	0.83729	0.44565
		0	1.19526	1.35828	0.72479	0.87218	1.16366	2.66532	1.85987	0.04029	3.04009	3.30184	2.46734	0.3482	0.7267	1.48316	1.03143	0.24596	2.1925	0.84191	0.38138
		0	1.23716	1.55725	1.313	1.21598	1.36992	1.58246	2.17792	0.65734	3.53499	3.91419	2.55211	0.80473	0.71437	0.97751	1.11241	0.34396	2.66717	0.9374	1.60724
		0	0.96711	0.80915	1.37366	1.79672	0.90913	1.31011	2.09712	0.66984	3.85975	3.80395	2.36026	1.41364	2.01107	0.10975	0.96681	0.64653	2.31579	0.77314	1.71433
		0	1.30288	0.55692	0.73903	0.42579	1.46886	0.80366	0.1491	1.59861	1.55617	1.31136	0.16731	0.75609	0.1491	1.21689	1.10857	2.32739	0.07853	1.03254	0.23167
		0	0.14921	0.21968	0.36144	0.12478	0.30087	0.11614	0.93498	0.30296	1.97561	1.98927	1.23856	0.20392	0.4394	0.01191	0.4182	1.93968	0.98985	0.27356	1.12164
		0	0.59746	0.09057	0.13164	0.40832	1.38639	0.44167	0.5671	0.19293	0.51697	1.11824	0.73246	0.5671	1.69342	0.09991	0.36916	2.19311	0.56044	0.0526	0.6719
		0	0.84705	0.64651	0.30577	0.33316	0.85745	0.7825	0.84132	0.45865	0.14635	0.43564	1.17256	0.45865	1.98333	0.18372	0.82883	2.05713	0.14634	0.05022	0.12868
		0	0.67467	0.0168	0.07542	0.11518	0.67998	0.90799	1.81334	0.5904	0.86257	0.67166	0.85721	0.5904	1.95328	0.26334	1.09064	2.22138	1.16689	0.41418	0.15795
		0	0.03484	0.53522	1.02176	0.53617	0.44251	0.44526	1.30483	1.95398	1.71167	0.78341	1.38393	1.25128	1.37226	0.84513	1.6667	2.63964	1.51429	1.61601	1.30483
		0	1.35525	0.92058	1.78912	1.81707	1.45291	0.25967	1.59647	2.24206	2.50691	0.79248	1.47863	0.09327	1.18076	0.97079	1.7538	2.53561	1.71523	2.35247	1.59647
		0	0.97527	0.81979	2.04818	2.71661	2.19177	0.37067	1.66579	0.83463	2.4796	0.40841	0.3537	0.54477	1.01283	0.80029	1.35465	1.84074	1.30342	2.6263	0.12187
		0	0.97573	1.63394	2.48393	3.37205	2.99337	0.8802	2.15808	2.75662	2.80161	0.41708	0.9824	0.51671	1.13087	0.88576	1.97653	1.51366	1.09897	2.73644	0.1347
		0	1.14586	2.20247	2.63995	3.80461	3.48469	1.84018	2.2839	2.82414	3.03066	0.43794	1.90596	0.50942	0.93736	0.96208	1.99174	1.21457	0.80747	2.53294	0.88673
		0	0.17974	1.16439	2.54903	2.64641	3.34884	2.2602	2.21235	2.71249	2.43164	0.43385	0.17849	0.66065	0.95714	0.56384	1.08483	1.97471	0.33998	2.08801	1.08466
		0	0.42678	0.76584	2.57213	2.55251	3.05422	2.20956	1.99639	2.33629	1.75318	1.24366	0.74674	0.3201	1.17843	0.40648	0.62028	1.37663	0.26618	1.44245	0.45241
		0	0.63267	0.48515	2.41662	2.5349	1.25115	2.37381	2.02136	2.18617	1.29747	0.42161	1.04411	0.0614	1.39294	0.18793	0.31292	1.25311	0.62772	2.66085	1.01783
		0	0.76588	0.31783	2.11087	3.17323	1.06286	2.34011	4.05204	1.95828	0.95542	0.48233	1.01956	0.13714	0.91286	0.16484	0.14136	1.46611	0.81572	2.35283	0.84685
		0	0.68328	0.21847	1.81632	3.4943	0.2313	2.31489	2.95667	1.77689	0.78793	0.69925	1.21226	1.00379	0.90107	0.18937	0.19172	3.06546	0.63977	0.26658	0.52533
		0	0.54068	0.19921	2.95844	2.89673	0.45051	2.06551	3.07134	1.54528	2.03468	0.90486	0.33106	0.7456	0.92768	0.21696	1.18087	0.53126	0.09297	0.28515	0.26683
		0	0.44285	0.26139	1.49347	2.98144	0.93802	1.52857	2.9442	1.22028	1.55303	1.04274	0.53488	0.59367	1.33904	0.23823	0.49399	0.67901	0.17636	0.41059	0.04252
		0	0.47057	0.24328	1.32313	2.8614	1.03696	0.79245	2.60356	0.91366	0.52357	0.90445	0.11305	0.62582	1.28001	0.11955	0.60186	0.76033	0.09297	0.48364	0.20158
		0	0.7075	0.05916	1.05196	2.45823	0.98298	0.000833389	3.11918	0.94049	0.28022	0.51268	0.61792	0.8677	1.34312	0.20632	0.52137	0.67953	0.12267	0.36294	0.01509
		0	1.45434	0.2987	0.31984	1.4513	1.0894	1.09936	0.94376	0.60711	0.5895	0.44265	0.7042	1.66937	1.90099	1.07898	0.29175	2.02437	0.86797	0.69919	0.8301
		0	0.55663	0.96459	1.2286	2.02301	0.03877	0.4837	1.4508	1.14672	0.29635	0.15158	0.15347	0.93132	0.86001	0.33103	0.40926	1.01008	0.07867	1.02574	0.62947
		0	0.08876	1.17593	3.14672	2.15285	0.00659	0.25498	1.5536	1.08378	0.56133	0.03307	0.42583	0.64264	0.27828	0.01675	0.7232	1.44543	0.47961	0.98097	0.05805
		0	0.05303	0.54353	2.09934	1.88581	0.78195	0.47855	1.79893	0.97588	0.58634	0.2132	0.30125	0.6525	0.04837	0.07039	0.6944	1.52346	0.4437	0.48326	0.12549
		0	0.22647	0.72579	2.31712	1.65032	0.81137	0.16461	1.77042	0.49547	0.65269	0.3625	0.11057	0.56059	0.14164	0.19248	0.70745	1.37701	0.42086	0.0788	0.21455
		0	0.20875	0.86353	2.3338	1.20912	0.90648	0.19419	1.57893	0.56255	0.55844	0.52503	0.29925	0.58296	0.1372	0.06202	0.48045	1.2713	0.26398	0.12835	0.37846
		0	0.07987	0.70286	2.16371	0.5887	1.1609	0.52142	0.55839	0.35988	0.2402	0.86941	0.92855	0.71951	0.48468	0.05197	0.45067	0.98013	0.22997	0.37764	0.77846
		0	0.06063	0.47109	1.63655	0.10708	1.56359	0.71258	0.29716	0.13177	0.23436	1.34898	1.64055	1.25135	0.97233	0.83452	0.34845	0.65817	1.09736	1.19672	1.57446
		0	1.19402	1.66013	2.25799	0.74703	0.55414	0.08401	0.63967	0.71326	0.54891	0.34769	0.53878	0.40824	0.25006	0.20702	0.59396	0.67905	0.26782	0.46642	0.81365
		0	0.75132	0.92072	1.39234	0.14083	1.40551	0.72571	0.22506	0.26767	0.00395	1.12131	1.22022	1.32911	0.53273	0.69267	0.36929	0.78248	0.42085	1.25648	1.7805
		0	0.96814	1.35732	1.91842	0.36889	1.04616	0.13841	0.32946	0.1814	0.0985	0.5259	0.65983	1.05308	0.23318	0.27174	0.12547	1.19205	0.13243	0.4742	1.34841
		0	0.65519	0.56673	1.86844	0.19577	1.38616	0.26648	0.07954	0.7518	0.51929	0.68734	0.78618	1.51423	0.49039	0.52137	0.81055	0.44119	0.05209	0.3604	1.24794
		0	0.06816	0.10256	1.69723	0.14657	1.79409	0.91007	0.48169	1.21347	1.3743	1.19543	0.72921	1.94292	0.97131	0.91045	1.74057	0.6176	1.17359	0.30113	1.27149
		0	2.50012	1.23483	0.38116	1.56684	3.18663	2.26654	2.28944	2.64299	3.11736	2.5334	2.08957	3.32428	2.23861	2.324	3.28237	2.5747	1.60167	1.3439	2.63722
		0	4.94021	3.12392	1.61782	3.18912	5.26932	3.73744	5.07971	4.38136	5.22838	4.39458	4.13704	5.26029	4.36638	4.38283	5.49088	4.48102	4.44816	3.12864	5.08841
		0	1.00803	1.45652	0	1.22254	0.29923	0.17522	1.15665	0.11054	0.96363	0.10588	0.09772	0.86884	0.09978	1.92733	1.94379	0.12159	0.3329	1.36521	0.98876
		0	1.11749	1.65622	0	0.15738	2.60898	0.09646	1.23956	0.14394	0.86793	0.12265	0.04042	0.95279	0.20614	2.07151	0	0.14932	0.38472	1.07938	1.02051
		0	1.19367	1.84916	0	0.91046	2.84317	0.12	1.46546	0.55932	0.67889	0.36469	0.08497	0.59791	0.29344	1.98384	0	0.11401	0.22055	0.41933	0.81076
		0	0	1.72901	0	1.6738	3.28586	0.33715	1.52754	0.53289	0.43157	0.31847	0.05889	0.72433	0.34306	1.75829	3.86027	0.07355	0.5336	0.02029	0.68227
		0	2.76838	4.85093	0.38178	1.79011	0.489	3.66868	3.38115	3.37296	3.57496	3.38907	3.61706	2.86699	3.19258	2.18449	1.60387	3.25363	3.33017	4.20202	2.93618
		0	4.75532	3.23147	0.80448	1.63003	4.02055	3.23359	2.97701	3.47816	3.62446	3.21838	3.18017	2.59311	2.64553	2.21811	2.16727	2.79614	2.90784	3.79292	2.40942
		0	2.18016	2.38964	2.10753	1.12108	0.27568	0.90847	2.11424	3.21523	3.74108	2.36549	2.39004	2.14122	2.38964	2.59368	1.84733	2.00699	2.05644	2.53005	1.61755
		0	1.40582	1.89267	1.35314	0.80002	0.25364	0.36517	2.00765	3.15689	1.64721	0.5736	2.19649	2.02083	0.25283	2.34101	1.78707	1.76702	0.55113	1.68196	0.85178
		0	1.04335	1.4366	1.05572	0.85219	0.33091	0.27406	1.5763	3.03117	1.66072	0.05742	1.96553	1.90724	0.04827	1.75192	1.25718	1.57312	1.44754	1.09489	0.11976
		0	0.65246	0.3769	0.34196	0.22597	0.53973	0.12633	0.88553	2.40316	0.38275	0.80821	0.20324	1.39815	0.97508	0.93578	0.20324	0.84782	0.51083	0.03998	0.92259
		0	0.51887	0.50809	0.43763	0.0643	0.09483	0.16082	0.83675	1.32231	0.37377	0.87788	0.26862	1.44157	2.84911	0.75098	0.26862	0.8926	0.14328	0.53887	1.09277
		0	0.84465	0.86248	0	0.55941	0.78985	0.77592	0.79414	0.36427	0.08508	0.04993	0	0.40469	1.65103	1.21772	0	0.36428	0.20428	0.39968	0
		0	0.139	0.21978	0	0.74854	0.05945	1.50458	0.21529	0.21471	0.29135	0.52044	0	0	1.5959	0.32516	0	2.71701	1.12104	0.11652	0
		0	1.64337	1.98989	2.31987	3.26939	0.09593	4.21699	1.96851	1.58159	2.4521	3.47657	4.78829	2.31987	0.77692	0.01476	2.31987	2.31987	0.02235	2.39268	3.31324
		0	3.19389	2.74894	5.33802	4.30613	0.94356	4.53661	3.29488	2.61401	3.19389	5.06229	5.20217	3.19389	0.58922	0.42728	3.19389	3.19389	0.7681	3.36783	6.08596
		0	2.49421	2.3566	4.77537	4.40637	0.31993	2.49421	3.32633	1.99589	2.49421	5.52984	3.9838	2.49421	0.38671	0.03345	1.90179	2.23638	1.23194	2.81484	2.49421
		0	0.47986	3.77344	3.12625	1.42192	1.07118	3.05371	1.42192	1.42192	1.42192	1.42192	2.98957	1.99984	1.29548	0.47652	0.79734	0.24623	1.56135	1.42192	1.42192
		0	0.2505	0.24966	1.66539	0.24966	1.23334	0.24966	0.24966	0.24966	0.24966	0.24966	2.02084	2.13932	2.3159	0.84356	0.04306	0.91544	1.65385	1.867	0.24966
		0	0.23842	0.66784	1.23572	0.66784	0.66784	0.48025	0.66784	0.66784	0.66784	0.66784	1.32009	1.87211	3.07414	0.74674	0.19706	1.26509	1.76798	0.66784	0.28692
		0	0.64886	1.19278	1.19278	1.19278	1.19278	1.19278	1.19278	3.0817	1.19278	1.19278	1.25507	1.40879	3.27675	0.26795	0.09139	1.01657	2.35093	1.19278	0.46607
		0	1.92283	1.92283	1.92283	1.92283	1.92283	1.92283	1.92283	3.03676	1.92283	1.92283	0.9693	1.92283	1.92283	1.92283	0.41381	0.77457	1.92283	1.92283	0.63598
		0	0.67974	3.20184	3.20184	3.20184	3.20184	3.20184	3.20184	3.58421	3.20184	3.20184	0.27784	1.54683	3.20184	6.31164	3.20184	3.20184	7.90075	3.20184	5.88963
		0	4.00829	4.73973	0	0	0	0	0	0	0	0	0	4.57047	0	0	0	0	3.83684	0	1.45905
		0	3.15328	3.93101	0	0	0	0	0	0	0	0	0	0	0	0	0	0	0	0	0.31312
		0	2.24823	3.29955	0	0	0	0	0	0	0	0	0	0	0	0	0	0	4.87965	0	0
		0	1.53752	0	0	0	0	0	0	0	0	0	0	0	0	4.38314	0	0	0	0	0
		0	4.70238	0	0	0	0	0	0	0	0.41175	0	0	0	0	0	0	0	0	0	0
		0	0	0	0	0	0	0	0	0	0	0	0	0	0	0	0	0	0	0	0
		0	0	0	0	0	0	0	0	0.28271	0	0	0	0	0	0	0	2.09437	1.45809	3.1918	0
